# Supplementary material for: Enhancement of the Antioxidant Capacity of Thyme and Chestnut Honey by Addition of Bee Products
Source: Foods. 2022 Oct 7;11(19):3118. doi: 10.3390/foods11193118 (PMC9564292; doi:10.3390/foods11193118)
Supplement: Supplementary file 1 [file foods-11-03118-s001.zip]

Archive with 1 entries (1 files):
- foods-1935229-supplementary.pdf
